# Supplementary material for: Rates of protein synthesis are reduced in peripheral blood mononuclear cells (PBMCs) from fragile X individuals
Source: PLoS One. 2021 May 11;16(5):e0251367. doi: 10.1371/journal.pone.0251367 (PMC8112704; doi:10.1371/journal.pone.0251367)
Supplement: S1 Table — (XLSX) [file pone.0251367.s003.xlsx]

## Sheet: S1 Table
		S1 Table. Demographic characteristics of the population
		ID	Age	Sex	Ethnicity	Fragile X diagnosis	Medication
		Fragile X full mutation cohort
		X1	30	Male	Caucasian	Full mutation	Antidepressant (Bupropion), antipsychotic (Quetiapine and Risperidone)
		X2	20	Male	Caucasian	Full mutation	Stimulant (Adderall), antihypertensive (Clonidine) selective serotonin reuptake inhibitor (Sertraline)
		X3	27	Male	Caucasian	Full mutation	Antipsychotic (Quetiapine), antihypertensive (Clonidine) selective serotonin reuptake inhibitor (Sertraline)
		X4	28	Male	Caucasian	Full mutation	Selective serotonin reuptake inhibitor (Citalopram), antihypertensive (Clonidine)
		X5	27	Male	Caucasian	Full mutation
		X6	25	Male	Caucasian	Full mutation
		X7	40	Male	Caucasian	Full mutation	Levothyroxine, antispychotic (Olanzapine)
		X8	17	Male	Caucasian	Full mutation
		X9	29	Male	Caucasian	Full mutation
		X10	43	Male	Caucasian	Full mutation
		X11	30	Male	Caucasian	Full mutation	Anti-diabetic (Metformin)
		X12	25	Male	Caucasian	Full mutation
		X13	28	Male	Caucasian	Full mutation
		Control cohort
		C1	24	Male	Caucasian	NA
		C2	23	Male	Caucasian	NA
		C3	23	Male	Caucasian	NA
		C4	50	Male	Caucasian	NA
		C5	41	Male	Caucasian	NA	Antiandrogen (Finasteride)
		C6	48	Male	Caucasian	NA	Stimulant (Vyvanse)
		C7	26	Male	Caucasian	NA
		C8	24	Male	Caucasian	NA
		C9	25	Male	Caucasian	NA
		C10	18	Male	Caucasian	NA
		C11	34	Male	Caucasian	NA	Levothyroxine
		C12	35	Male	Caucasian	NA
		C13	31	Male	Caucasian	NA	Anti-inflammatory (Fluticasone propionate)
		C14	29	Male	Caucasian	NA
