# Supplementary material for: Rates of protein synthesis are reduced in peripheral blood mononuclear cells (PBMCs) from fragile X individuals
Source: PLoS One. 2021 May 11;16(5):e0251367. doi: 10.1371/journal.pone.0251367 (PMC8112704; doi:10.1371/journal.pone.0251367)
Supplement: S2 Table — (XLSX) [file pone.0251367.s004.xlsx]

## Sheet: S2 Table
		S2 Table. Cognitive evaluations of FX participants
		ID	ABC-CFX total socre	Full scale IQ	ABAS-II score	BRIEF-A score
		X1	89	NA	45	181
		X2	NA	40	55	NA
		X3	41	NA	NA	67
		X4	NA	NA	62	NA
		X5	12	NA	NA	46
		X6	43	NA	46	54
		X7	9	46	43	72
		X8	76	47	NA	85
		X9	16	45	63	47
		X10	NA	52	63	NA
		X11	NA	40	60	NA
		X12	23	62	NA	70
		X13	4	48	83	46
